# Supplementary material for: Chemical Authentication and Speciation of Salvia Botanicals: An Investigation Utilizing GC/Q-ToF and Chemometrics
Source: Foods. 2022 Jul 19;11(14):2132. doi: 10.3390/foods11142132 (PMC9322183; doi:10.3390/foods11142132)
Supplement: Supplementary file 1 [file foods-11-02132-s001.zip]

Archive with 1 entries (1 files):
- foods-1794659-supplementary.pdf
